# Supplementary material for: Antioxidant Properties Mediate Nephroprotective and Hepatoprotective Activity of Essential Oil and Hydro-Alcoholic Extract of the High-Altitude Plant Skimmia anquetilia
Source: Antioxidants (Basel). 2023 May 28;12(6):1167. doi: 10.3390/antiox12061167 (PMC10295467; doi:10.3390/antiox12061167)
Supplement: Supplementary file 1 [file antioxidants-12-01167-s001.zip]

Archive with 1 entries (1 files):
- antioxidants-2377981-supplementary.pdf
